# Supplementary material for: Isolation of a novel mutant gene for soil-surface rooting in rice (Oryza sativa L.)
Source: Rice (N Y). 2013 Nov 20;6(1):30. doi: 10.1186/1939-8433-6-30 (PMC3874653; doi:10.1186/1939-8433-6-30)
Supplement: Additional file 1 — Markers used for rough mapping of the entire genome. Map distance (Map dist.) is shown as genetic distance (cM) from the 3′ end of the short arm of each chromosome (Chr.). SSR, simple sequence repeat marker; STS, sequence-tagged site marker. [file 1939-8433-6-30-S1.xlsx]

## Sheet: additional file 1
		No.	Marker name	Type	Chr.	Map dist.	Forward primer sequence	Reverse primer sequence
		1	RM220	SSR	1	28.4	GGAAGGTAACTGTTTCCAAC	GAAATGCTTCCCACATGTCT
		2	RM243	SSR	1	57.3	GATCTGCAGACTGCAGTTGC	AGCTGCAACGATGTTGTCC
		3	RM23	SSR	1	71.6	CATTGGAGTGGAGGCTGG	GTCAGGCTTCTGCCATTCTC
		4	RM237	SSR	1	115.2	CAAATCCCGACTGCTGTCC	TGGGAAGAGAGCACTACAGC
		5	RM226	SSR	1	154.8	AGCTAAGGTCTGGGAGAAACC	AAGTAGGATGGGGCACAAGCTC
		6	RM104	SSR	1	186.6	GGAAGAGGAGAGAAAGATGTGTGTCG	TCAACAGACACACCGCCACCGC
		7	LM2-1	SSR	2	0	GCATGCGGCCAACTGATT	TCCATCATCTCGATCTTGACGAA
		8	LM2-3	SSR	2	19	GGGATGAGAGTAGAAGGCA	TATATGGCAAGCCTAGCG
		9	RM262	SSR	2	70.2	CATTCCGTCTCGGCTCAACT	CAGAGCAAGGTGGCTTGC
		10	RM6	SSR	2	154.7	GTCCCCTCCACCCAATTC	TCGTCTACTGTTGGCTGCAC
		11	RM250	SSR	2	170.1	GGTTCAAACCAAGCTGATCA	GATGAAGGCCTTCCACGCAG
		12	RM207	SSR	2	191.2	CCATTCGTGAGAAGATCTGA	CCATTCGTGAGAAGATCTGA
		13	RM231	SSR	3	15.7	CCAGATTATTTCCTGAGGTC	CACTTGCATAGTTCTGCATTG
		14	RM36	SSR	3	40.5	CAACTATGCACCATTGTCGC	GTACTCCACAAGACCGTACC
		15	RM232	SSR	3	76.7	CCGGTATCCTTCGATATTGC	CCGACTTTTCCTCCTGACG
		16	RM282	SSR	3	100.6	CTGTGTCGAAAGGCTGCAC	CAGTCCTGTGTTGCAGCAAG
		17	RM16	SSR	3	131.5	CGCTAGGGCAGCATCTAAA	AACACAGCAGGTACGCGC
		18	RM55	SSR	3	168.2	CCGTCGCCGTAGTAGAGAAG	TCCCGGTTATTTTAAGGCG
		19	RM551	SSR	4	-	AGCCCAGACTAGCATGATTG	GAAGGCGAGAAGGATCACAG
		20	RM335	SSR	4	-	GTACACACCCACATCGAGAAG	GCTCTATGCGAGTATCCATGG
		21	RM518	SSR	4	-	CTCTTCACTCACTCACCATGG	ATCCATCTGGAGCAAGCAAC
		22	C61009	STS	4	8.7	GGCCAGCAAGGTGTAGTAAG	ACAAACCCCAGCACCCTAAG
		23	LM4-2	SSR	4	56.1	CCAAAGGTCAACGAATTCTA	CGGCTGGTTAATTAATCAAA
		24	LM4-3	SSR	4	70.9	AGTTGGTCATCTACCAGAGC	GATCTTCTTGCCTCAGAAAG
		25	RM252	SSR	4	78	TTCGCTGACGTGATAGGTTG	ATGACTTGATCCCGAGAACG
		26	RM241	SSR	4	83	GAGCCAAATAAGATCGCTGA	TGCAAGCAGCAGATTTAGTG
		27	RM255	SSR	4	102	TGTTGCGTGTGGAGATGTG	CGAAACCGCTCAGTTCAAC
		28	RM280	SSR	4	129	ACACGATCCACTTTGCGC	TGTGTCTTGAGCAGCCAGG
		29	RM153	SSR	5	2.3	GCCTCGAGCATCATCATCAG	ATCAACCTGCACTTGCCTGG
		30	RM13	SSR	5	28.6	TCCAACATGGCAAGAGAGAG	GGTGGCATTCGATTCCAG
		31	RM249	SSR	5	50	GGCGTAAAGGTTTTGCATGT	ATGATGCCATGAAGGTCAGC
		32	LM5-3	SSR	5	-	TATTCATAAAACAGTGCTGG	TTGGTTCATACAACATGCTA
		33	RM161	SSR	5	96.9	TGCAGATGAGAAGCGGCGCCTC	TGTGTCATCAGACGGCGCTCCG
		34	RM26	SSR	5	118.8	GAGTCGACGAGCGGCAGA	CTGCGAGCGACGGTAACA
		35	RM190	SSR	6	7.4	CTTTGTCTATCTCAAGACAC	TTGCAGATGTTCTTCCTGATG
		36	RM217	SSR	6	15.8	ATCGCAGCAATGCCTCGT	GGGTGTGAACAAAGACAC
		37	RM225	SSR	6	26.2	TGCCCATATGGTCTGGATG	GAAAGTGGATCAGGAAGGC
		38	RM3	SSR	6	67.7	ACACTGTAGCGGCCACTG	CCTCCACTGCTCCACATCTT
		39	LM6-7	SSR	6	-	AATAACCCTTGCATACACAT	CATTTTGGTTGAGAGGTTTG
		40	RM5509(LM6-8)	SSR	6	-	GATGATCCATGCTTTGGCC	TTCCAGCAGAAAGAAGACGC
		41	LM6-9	SSR	6	-	GAATACTTTTACCACCCTTG	AATTAATCCAGGTAGGTCCT
		42	LM7-2	SSR	7	11	CGTAGGTGATATATTGATCC	GTTCAAATTTTAACTAGCCA
		43	RM2	SSR	7	36.1	ACGTGTCACCGCTTCCT	ATGTCCGGGATCTCATCG
		44	RM70	SSR	7	64.6	GTGGACTTCATTTCAACTCG	GATGTATAAGATAGTCCC
		45	RM234	SSR	7	88.2	ACAGTATCCAAGGCCCTGG	CACGTGAGACAAAGACGGAG
		46	RM152	SSR	8	9.4	GAAACCACCACACCTCACCG	CCGTAGACCTTCTTGAAGTAG
		47	LM8-3	SSR	8	24.9	GCATCCAGCAATATAATCAA	CAAGGATTTTGTTAAGTGGG
		48	RM25	SSR	8	52.2	GGAAAGAATGATCTTTTCATGG	CTACCATCAAAACCAATGTTC
		49	LM8-7	SSR	8	76.7	AACCTAGATCTAATCCGTGG	CATCTCTGAGTTGAGCAAAC
		50	RM210	SSR	8	90.3	TCACATTCGGTGGCATTG	CGAGGATGGTTGTTCACTTG
		51	RM256	SSR	8	101.5	GACAGGGAGTGATTGAAGGC	GTTGATTTCGCCAAGGGC
		52	LM8-10	SSR	8	120.4	CCTTCACGGAAAATTAATGA	GTACGACAAGATCAGTGTGC
		53	CH11521	SSR	9	-	TGCGGAGACAATATGCAAAC	TGCCTATCCAAAGGATGACG
		54	RM1328	SSR	9	20.7	GAATGGGATTAGACGATTTG	CCATGAGTGACATCAAAAGG
		55	LM9-3	SSR	9	49.3	TATGTGCATTTGTAAGGTGA	GCTTTAGATTATTGAGCGAG
		56	RM257	SSR	9	66.1	CAGTTCCGAGCAAGAGTACTC	GGATCGGACGTGGCATATG
		57	LM9-6	SSR	9	91.5	ACATTATGAAACGGAGGAAG	GAAATGATGCATCAGCATTA
		58	LM10-1	SSR	10	0	GTAGGTGAGGAGGATCTTGT	AATTTCTCGATTCTTCCTTC
		59	RM216	SSR	10	17.6	GCATGGCCGATGGTAAAG	TGTATAAAACCACACGGCCA
		60	LM10-3	SSR	10	30.2	GTTGAAAGTGTCCAAGCTCT	AATTTGTCACGACCCAAATA
		61	LM10-5	SSR	10	57.5	TAAGTACTTGAAAAGGATGA	AGCAGACATAATCTAGATCA
		62	RM258	SSR	10	70.8	TGCTGTATGTAGCTCGCACC	TGGCCTTTAAAGCTGTCGC
		63	RM228	SSR	10	96.3	CTGGCCATTAGTCCTTGG	GCTTGCGGCTCTGCTTAC
		64	RM167	SSR	11	37.5	GATCCAGCGTGAGGAACACGT	AGTCCGACCACAAGGTGCGTTGTC
		65	RM209	SSR	11	73.9	ATATGAGTTGCTGTCGTGCG	CAACTTGCATCCTCCCCTCC
		66	RM224	SSR	11	120.1	ATCGATCGATCTTCACGAGG	TGCTATAAAAGGCATTCGGG
		67	RM247	SSR	12	32.3	TAGTGCCGATCGATGTAACG	CATATGGTTTTGACAAAGCG
		68	RM277	SSR	12	57.2	CGGTCAAATCATCACCTGAC	CAAGGCTTGCAAGGGAAG
		69	RM3448	SSR	12	67	CTTCCTCCTTCCTCCTCCTC	CACGTGACACGTACACCCTC
		70	RM235	SSR	12	103.1	AGAAGCTAGGGCTAACGAAC	TCACCTGGTCAGCCTCTTTC
