# Supplementary material for: Isolation of a novel mutant gene for soil-surface rooting in rice (Oryza sativa L.)
Source: Rice (N Y). 2013 Nov 20;6(1):30. doi: 10.1186/1939-8433-6-30 (PMC3874653; doi:10.1186/1939-8433-6-30)
Supplement: Additional file 2 — Markers in the terminal region of the short arm of chromosome 4 used for fine mapping. SSR, simple sequence repeat marker; CAPS, cleaved amplified polymorphic sequence marker. [file 1939-8433-6-30-S2.xlsx]

## Sheet: additional file 2
	No.	Marker name	Type	Enzyme	Chr.	kb from end of short arm	Forward primer sequence	Reverse primer sequence
	1	RM16254	SSR		4	97	CTGTGATTGCGTGGATGACTCG	GAGTGCAGCACGAATCCTAAAGC
	2	442-9	SSR		4	161	TGGGTGTGAATATGGACTTTTG	TACTCTTGGCAGCACGGATA
	3	RM551	SSR		4	177	AGCCCAGACTAGCATGATTG	GAAGGCGAGAAGGATCACAG
	4	442-5	SSR		4	206	AGAAGCGTCGTTAAAAGTGAGTT	GATGGATGAAGCGAAGAACAG
	5	2935-6	SSR		4	234	GGCCATTATCTCCTGTTGCTTA	GAAAACCGTATAGTCTCTCCAATCA
	6	R2373	CAPS	HincII	4	337	GCTTCAGTGCAGTTTAATCG	TGGAAGAAAACACATACAAACC
	7	RM335	SSR		4	688	GGCCAGCAAGGTGTAGTAAG	ACAAACCCCAGCACCCTAAG
